# Supplementary material for: High-Resolution Microstructure Characterization of Additively Manufactured X5CrNiCuNb17-4 Maraging Steel during Ex and In Situ Thermal Treatment
Source: Materials (Basel). 2021 Dec 16;14(24):7784. doi: 10.3390/ma14247784 (PMC8707314; doi:10.3390/ma14247784)
Supplement: Supplementary file 1 [file materials-14-07784-s001.zip]

Archive with 1 entries (1 files):
- materials-1489563-supplementary.pdf
